# Supplementary material for: Vocal Creativity in Elephant Sound Production
Source: Biology (Basel). 2021 Aug 5;10(8):750. doi: 10.3390/biology10080750 (PMC8389636; doi:10.3390/biology10080750)
Supplement: Supplementary file 1 [file biology-10-00750-s001.zip]

Archive with 2 entries (2 files):
- biology-1308044-sup.zip
- Supplementary material.pdf
